# Supplementary material for: Performance Analysis of Non-Interferometry Based Surface Plasmon Resonance Microscopes
Source: Sensors (Basel). 2021 Aug 2;21(15):5230. doi: 10.3390/s21155230 (PMC8347916; doi:10.3390/s21155230)
Supplement: Supplementary file 1 [file sensors-21-05230-s001.zip]

Archive with 1 entries (1 files):
- sensors-1303899-supplementary.pdf
